# Supplementary material for: Alkaline Stress Causes Changes in Polyamine Biosynthesis in Thermus thermophilus
Source: Int J Mol Sci. 2022 Nov 4;23(21):13523. doi: 10.3390/ijms232113523 (PMC9654539; doi:10.3390/ijms232113523)
Supplement: Supplementary file 1 [file ijms-23-13523-s001.zip]

Archive with 1 entries (1 files):
- Thermus pH Supplementary Materials_221102.pdf
